# Supplementary material for: Surface Modification of Gold Nanorods (GNRDs) Using Double Thermo-Responsive Block Copolymers: Evaluation of Self-Assembly and Stability of Nanohybrids
Source: Polymers (Basel). 2024 Nov 26;16(23):3293. doi: 10.3390/polym16233293 (PMC11644200; doi:10.3390/polym16233293)
Supplement: Supplementary file 1 [file polymers-16-03293-s001.zip]

Archive with 1 entries (1 files):
- polymers-3301972-supplementary.pdf
